# Supplementary material for: GABA-A Alpha 2/3 but Not Alpha 1 Receptor Subunit Ligand Inhibits Harmaline and Pimozide-Induced Tremor in Rats
Source: Biomolecules. 2023 Jan 18;13(2):197. doi: 10.3390/biom13020197 (PMC9953228; doi:10.3390/biom13020197)
Supplement: Supplementary file 1 [file biomolecules-13-00197-s001.zip]

Archive with 1 entries (1 files):
- biomolecules-2097367-supplementary.pdf
